# Supplementary material for: LINC00665/miRNAs axis-mediated collagen type XI alpha 1 correlates with immune infiltration and malignant phenotypes in lung adenocarcinoma
Source: Open Med (Wars). 2022 Jul 13;17(1):1259–74. doi: 10.1515/med-2022-0478 (PMC9281593; doi:10.1515/med-2022-0478)
Supplement: Supplementary Table [file med-2022-0478-sm.xlsx]

## Sheet: Supplementary table 1
Supplementary table 1
ID	Description	setSize	enrichmentScore	NES	pvalue	p.adjust	core genes_enrichment
REACTOME_CD22_MEDIATED_BCR_REGULATION	REACTOME_CD22_MEDIATED_BCR_REGULATION	61	0.890251	3.02792	0.00282486	0.0302417	IGKV2D-28/IGLV3-27/IGKV1D-39/IGHV1-69/IGKV1-16/IGKV1-39/IGHV3-48/IGKV1D-16/IGKV5-2/IGHV2-5/IGHV3-53/IGLV2-23/IGHV2-70/IGHV4-59/IGHV1-2/IGHV4-34/IGLV3-19/IGHV3-13/IGLV3-21/IGLV3-1/IGHV1-46/IGHV3-7/IGKV2-28/IGKV3-11/IGLV2-14/IGKV1-33/IGLV1-40/IGKV2D-40/IGKV1-17/IGHV3-33/IGLV1-51/IGKV1D-33/IGHV3-11/IGKV4-1/IGKV1-5/IGLC2/IGKV1D-12/IGKV3D-20/IGLV2-11/IGLV3-25/IGHV4-39/IGHV3-30/IGKV3-15/IGKV3-20/IGLC3/…
REACTOME_FCERI_MEDIATED_NF_KB_ACTIVATION	REACTOME_FCERI_MEDIATED_NF_KB_ACTIVATION	136	0.745745	2.83806	0.00320513	0.0302417	IGKV2D-28/IGLV3-27/IGKV1D-39/IGHV1-69/IGKV1-16/IGKV1-39/IGHV3-48/IGKV1D-16/IGKV5-2/IGHV2-5/IGHV3-53/IGLV2-23/IGHV2-70/IGHV4-59/IGHV1-2/IGHV4-34/IGLV3-19/IGHV3-13/IGLV3-21/IGLV3-1/IGHV1-46/IGHV3-7/IGKV2-28/IGKV3-11/IGLV2-14/IGKV1-33/IGLV1-40/IGKV2D-40/IGKV1-17/IGHV3-33/IGLV1-51/IGKV1D-33/IGHV3-11/IGKV4-1/IGKV1-5/IGLC2/IGKV1D-12/IGKV3D-20/IGLV2-11/IGLV3-25/IGHV4-39/IGHV3-30/IGKV3-15/IGKV3-20/IGLC3/…
REACTOME_FCERI_MEDIATED_MAPK_ACTIVATION	REACTOME_FCERI_MEDIATED_MAPK_ACTIVATION	87	0.790694	2.8324	0.00314465	0.0302417	IGKV2D-28/IGLV3-27/IGKV1D-39/IGHV1-69/IGKV1-16/IGKV1-39/IGHV3-48/IGKV1D-16/IGKV5-2/IGHV2-5/IGHV3-53/IGLV2-23/IGHV2-70/IGHV4-59/IGHV1-2/IGHV4-34/IGLV3-19/IGHV3-13/IGLV3-21/IGLV3-1/IGHV1-46/IGHV3-7/IGKV2-28/IGKV3-11/IGLV2-14/IGKV1-33/IGLV1-40/IGKV2D-40/IGKV1-17/IGHV3-33/IGLV1-51/IGKV1D-33/IGHV3-11/IGKV4-1/IGKV1-5/IGLC2/IGKV1D-12/IGKV3D-20/IGLV2-11/IGLV3-25/IGHV4-39/IGHV3-30/IGKV3-15/IGKV3-20/IGLC3/…
REACTOME_COLLAGEN_FORMATION	REACTOME_COLLAGEN_FORMATION	89	0.750977	2.72756	0.003003	0.0302417	COL12A1/MMP13/COL1A1/COL10A1/COL3A1/COL5A2/COL1A2/MMP3/COL5A1/ADAMTS2/COL15A1/COL8A2/LOXL2/MMP20/COL5A3/COL6A3/LOX/COL6A2/COL22A1/MMP9/PCOLCE/LAMC2/COL6A1/PLOD2/COL8A1/PXDN/P4HA3/COL7A1/LOXL1/COL16A1/COL4A1/COL4A2/BMP1/ADAMTS14/MMP7/SERPINH1/COL18A1/COL14A1/COL24A1/P3H3/P4HA1/ADAMTS3/COL23A1/LOXL3/LAMB3/P3H1/COLGALT1/PLOD1/P4HA2/COL13A1/CTSB/PCOLCE2/TLL1
REACTOME_IMMUNOREGULATORY_INTERACTIONS_BETWEEN_A_LYMPHOID_AND_A_NON_LYMPHOID_CELL	REACTOME_IMMUNOREGULATORY_INTERACTIONS_BETWEEN_A_LYMPHOID_AND_A_NON_LYMPHOID_CELL	186	0.648476	2.58093	0.00330033	0.0302417	COL1A1/COL3A1/COL1A2/IGKV2D-28/IGLV3-27/VCAM1/PIANP/IGKV1D-39/IGHV1-69/IGKV1-16/IGKV1-39/IGHV3-48/IGKV1D-16/IGKV5-2/IGHV2-5/IGHV3-53/IGLV2-23/IGHV2-70/IGHV4-59/IGHV1-2/IGHV4-34/IGLV3-19/IGHV3-13/IGLV3-21/IGLV3-1/IGHV1-46/IGHV3-7/IGKV2-28/IGKV3-11/IGLV2-14/IGKV1-33/IGLV1-40/IGKV2D-40/IGKV1-17/IGHV3-33/IGLV1-51/IGKV1D-33/IGHV3-11/IGKV4-1/IGKV1-5/FCGR3A/IGLC2/IGKV1D-12/IGKV3D-20/IGLV2-11/IGLV3-25/IG…
REACTOME_CELL_CYCLE_CHECKPOINTS	REACTOME_CELL_CYCLE_CHECKPOINTS	292	0.493356	2.05045	0.00392157	0.0335308	H2BC8/H2BC7/H2BC9/CCNE1/H2BC17/H2BC14/CLSPN/CENPF/EXO1/UBE2C/CENPI/CHEK1/CENPE/H2BC11/BRIP1/H2BC13/CCNA1/H2BU1/H2BC6/GTSE1/CENPA/KIF2C/H2BC10/MCM2/CCNA2/UBE2S/H4C15/CDCA8/KNL1/CDC20/SGO2/H2BS1/PLK1/MCM6/YWHAG/BIRC5/ERCC6L/BUB1/BRCA1/NUF2/PKMYT1/KIF18A/CDC6/ORC1/MCM10/INCENP/CDC25C/RMI2/CDK1/CENPK/NDC80/BUB1B/CDC45/SGO1/MCM5/CDC7/H2AX/KIF2A/H2BC3/ZWINT/TOPBP1/SKA2/BLM/H4C14/KNTC1/CCNB1/UBE2D1/PPP2…
